# Supplementary material for: Neuroproteomics and Systems Biology Approach to Identify Temporal Biomarker Changes Post Experimental Traumatic Brain Injury in Rats
Source: Front Neurol. 2016 Nov 22;7:198. doi: 10.3389/fneur.2016.00198 (PMC5118702; doi:10.3389/fneur.2016.00198)
Supplement: Supplementary file 1 [file Table_1.XLSX]

## Sheet: Sheet1
Supplementary Table 1. Altered differential protein spots with increased abundance 1-day and/or 7-days post-CCI. A total of 47 altered differential protein spots were identified between both groups as compared to the control with fold change greater than 1.5.
#	Band	Identified Proteins	Accession no.	Calc. M.W. (kDa)	Gel M.W. (kDa)	No. of Unique Peptides			% Sequence Coverage			Gel band densitometry
						Control	Day 1	Day 7	Control	Day 1	Day 7	Day1/ConDirection	Day7/Con Direction
1	17A	14-3-3 protein eta	IPI00231677	28	25	7	5	11	42	23	59	↓	↑
2	17A	14-3-3 protein gamma	IPI00230835	28	25	4	2	9	33	14	55	↓	↑
3	17A	14-3-3 protein theta	IPI00196661	28	25	3	3	9	20	18	52	↓	↑
4	17A	14-3-3 protein zeta/delta	IPI00324893	28	25	11	7	11	50	34	59	↓	↑
5	9C	ADP-ribosylation factor 2	IPI00213677	21	20	5	4	10	27	27	49	↓	↑
6	14A	Alpha-1-inhibitor 3	IPI00201262	164	220	20	29	32	20	28	26	↑	↑
	15A	Alpha-1-inhibitor 3	IPI00201262	164	250	27	41	27	22	32	19	↑	−
	16A	Alpha-1-inhibitor 3	IPI00201262	164	145	18	21	27	12	14	20	↑	↑
7	15B	Alpha-enolase	IPI00464815	47	45	6	7	4	18	25	15	↑	−
8	12D	Annexin A5	IPI00471889	36	29	15	11	17	48	37	60	−	↑
9	9C	Arpc4 protein	IPI00372040	20	20	4	2	4	23	13	23	↓	↑
10	7B	Ba1-667	IPI00196656	107	75	37	38	37	38	40	37	↑	↑
11	22A	Brain acid soluble protein 1	IPI00231651	22	80	3	7	5	27	62	56	↑	↑
12	10D	Carbonyl reductase 3	IPI00764033	31	32	12	10	13	51	35	57	↓	↑
13	16D	chromobox homolog 3	IPI00189523	21	23	1	0	4	6	0	20	↓	↑
14	10A	Complement C3	IPI00480639	186	200	37	55	43	27	38	31	↑	↑
	10B	Complement C3 (Fragment)	IPI00480639	186	150	7	45	20	5.5	30	16	↑	−
	12A	Complement C3 (Fragment)	IPI00480639	186	200	22	43	39	15	28	26	↑	↑
15	10B	Complement inhibitory factor H	IPI00208659	140	150	5	13	15	4.6	13	16	↑	−
16	15B	Creatine kinase B-type	IPI00470288	43	45	8	11	8	27	39	27	↑	−
	16C	Creatine kinase B-type	IPI00470288	43	40	17	21	17	51	61	56	↑	↑
17	9B	Cytoplasmic aconitate hydratase	IPI00207003	98	87	5	4	6	9	6.3	12	↑	↑
18	11B	Dihydropyrimidinase-related protein 2	IPI00870112	62	55	10	18	14	38	45	48	↑	−
	12C	Dihydropyrimidinase-related protein 2	IPI00870112	62	55	16	18	23	36	48	58	↑	↑
19	12C	Dihydropyrimidinase-related protein 5	IPI00331981	62	55	1	8	4	2	18	8.5	↑	↑
20	9C	Diphosphoinositol polyphosphate phosphohydrolase 1	IPI00215583	19	20	3	3	5	26	26	36	↓	↑
21	9C	dual specificity phosphatase 3	IPI00568511	23	20	6	2	8	39	14	52	↓	↑
22	9B	Elongation factor 2	IPI00203214	95	87	39	34	41	48	40	50	↑	↑
	10C	Elongation factor 2	IPI00203214	95	85	31	31	34	40	38	40	↑	↑
23	15B	Gamma-enolase	IPI00326412	47	45	11	13	8	35	48	30	↑	−
	16C	Gamma-enolase	IPI00326412	47	40	11	12	14	43	45	53	↑	↑
24	10C	GMP synthase [glutamine-hydrolyzing]	IPI00372214	77	85	1	2	2	1.6	3	3.5	↑	↑
25	12B	Heat shock cognate 71 kDa protein	IPI00208205	71	80	10	10	12	22	21	28	↑	↑
26	9A	Hexokinase-1	IPI00202543	102	90	25	22	29	28	27	24	↓	↑
27	9A	Hexokinase-2	IPI00201057	103	90	3	1	3	9.3	7.1	9.5	↓	↑
28	15A	Isoform 1 of Murinoglobulin-1	IPI00212666	165	250	9	13	6	14	22	9.4	↑	−
	16A	Isoform 1 of Murinoglobulin-1	IPI00212666	165	145	5	7	5	7.4	9.3	9.5	↑	↑
29	12C	Isoform 2 of Dihydropyrimidinase-related protein 3	IPI00203250	74	55	7	12	14	18	35	38	↑	↑
30	12C	Isoform M1 of Pyruvate kinase isozymes M1/M2	IPI00231929	58	55	7	12	14	16	30	34	↑	↑
31	12D	L-lactate dehydrogenase B chain	IPI00231783	37	29	12	9	12	34	27	39	−	↑
32	12D	Mu-crystallin homolog	IPI00214448	34	29	7	4	11	25	9.9	37	−	↑
33	14D	nitrilase homolog 1 isoform a	IPI00337227	36	28	4	1	5	13	2.8	16	↓	↑
34	4A	Peptidyl-prolyl cis-trans isomerase A	IPI00387771	18	17	5	7	9	27	32	63	↑	↑
35	16D	Peptidyl-prolyl cis-trans isomerase B	IPI00213644	24	23	4	0	7	22	3.3	39	↓	↑
36	3A	Peptidyl-prolyl cis-trans isomerase FKBP1A	IPI00231434	12	13	1	4	0	13	42	0	↑	−
37	17A	Proteasome subunit alpha type-3	IPI00476178	28	25	8	5	9	27	17	35	↓	↑
38	17A	Proteasome subunit alpha type-4	IPI00231046	29	25	6	6	8	23	23	36	↓	↑
39	20B	Protein disulfide-isomerase	IPI00198887	57	55	11	12	10	20	27	20	↑	−
40	16C	Protein kinase C and casein kinase substrate in neurons protein 1	IPI00208245	50	40	0	7	0	0	23	0	↑	↑
41	16B	Serum albumin	IPI00191737	69	55	29	37	32	53	63	53	↑	↑
42	14D	Ubiquitin thioesterase OTUB1	IPI00371462	31	28	6	5	9	27	23	44	↓	↑
43	8A	Vinculin	IPI00365286	117	75	36	40	38	45	48	46	↑	−
44	10D	V-type proton ATPase subunit E 1	IPI00400615	26	32	11	9	12	41	34	42	↓	↑
	14D	V-type proton ATPase subunit E 1	IPI00400615	26	28	6	5	8	22	15	27	↓	↑
45	12C	WD repeat-containing protein 1	IPI00215349	66	55	1	3	3	1.5	5.4	5.4	↑	↑
46	3A	Zero beta-1 globin	IPI00207146	16	13	2	3	2	30	41	30	↑	−
47	14D	ZH14 protein	IPI00364093	27	28	7	3	7	25	10	29	↓	↑
