# Supplementary material for: Neuroproteomics and Systems Biology Approach to Identify Temporal Biomarker Changes Post Experimental Traumatic Brain Injury in Rats
Source: Front Neurol. 2016 Nov 22;7:198. doi: 10.3389/fneur.2016.00198 (PMC5118702; doi:10.3389/fneur.2016.00198)
Supplement: Supplementary file 2 [file Table_2.XLSX]

## Sheet: Sheet1
Supplementary Table 2. Altered differential protein spots with decreased abundance 1-day and/or 7-days post-CCI. A total of 42 altered differential protein spots were identified between both groups as compared to the control with fold change greater than 1.5.
#	Band	Identified Proteins	Accession no.	Calc. M.W. (kDa)	Gel M.W. (kDa)	No. of Unique Peptides			% Sequence Coverage			Gel band densitometry
						Control	Day 1	Day 7	Control	Day 1	Day 7	Day1/ConDirection	Day7/Con Direction
1	17A	14-3-3 protein eta	IPI00231677	28	25	7	5	11	42	23	59	↓	↑
2	17A	14-3-3 protein gamma	IPI00230835	28	25	4	2	9	33	14	55	↓	↑
3	17A	14-3-3 protein theta	IPI00196661	28	25	3	3	9	20	18	52	↓	↑
4	17A	14-3-3 protein zeta/delta	IPI00324893	28	25	11	7	11	50	34	59	↓	↑
5	14B	1-phosphatidylinositol-4,5-bisphosphate phosphodiesterase beta-1	IPI00192534	138	140	25	20	27	21	18	24	↓	↓
6	5A	Aconitate hydratase, mitochondrial	IPI00421539	85	85	29	22	24	45	31	38	↓	↓
	7A	Aconitate hydratase, mitochondrial	IPI00421539	85	85	28	23	25	42	33	40	↓	↓
7	9C	ADP-ribosylation factor 2	IPI00213677	21	20	5	4	10	27	27	49	↓	↑
8	8C	Alpha-enolase	IPI00464815	47	50	22	20	19	62	62	54	↓	-
9	9C	Arpc4 protein	IPI00372040	20	20	4	2	4	23	13	23	↓	↑
10	20D	Calmodulin	IPI00231955	17	16	5	6	5	37	43	44	↓	↓
11	20C	Calreticulin	IPI00191728	48	52	6	7	6	23	26	24	↓	↓
12	10D	Carbonyl reductase 3	IPI00764033	31	32	12	10	13	51	35	57	↓	↑
13	16D	chromobox homolog 3	IPI00189523	21	23	1	0	4	6	0	20	↓	↑
14	8D	Cofilin-1	IPI00327144	19	18	7	6	7	47	42	43	↓	-
15	11A	Dihydropyrimidinase-related protein 2	IPI00870112	62	115	15	18	19	38	45	48	↓	-
	14C	Dihydropyrimidinase-related protein 2	IPI00870112	62	60	20	18	19	46	45	44	↓	↓
16	9C	Diphosphoinositol polyphosphate phosphohydrolase 1	IPI00215583	19	20	3	3	5	26	26	36	↓	↑
17	9C	dual specificity phosphatase 3	IPI00568511	23	20	6	2	8	39	14	52	↓	↑
18	6A	Gluthathione S-transferase (Fragment)	IPI00231150	26	27	6	4	7	27	21	27	↓	↓
19	6A	Gluthathione S-transferase Mu1	IPI00231639	26	27	7	5	5	32	25	24	↓	↓
20	21A	Heat shock cognate 71 kDa protein	IPI00208205	71	70	21	15	23	41	32	43	↓	↓
21	20A	Heat shock protein HSP 90-alpha	IPI00210566	85	80	28	27	31	35	34	38	↓	↑
22	20A	Heat shock protein HSP 90-beta	IPI00471584	83	80	10	10	13	27	24	27	↓	↑
23	9A	Hexokinase-1	IPI00202543	102	90	25	22	29	28	27	24	↓	↑
24	9A	Hexokinase-2	IPI00201057	103	90	3	1	3	9.3	7.1	9.5	↓	↑
25	14B	Isoform 1 of Neurofascin	IPI00206666	138	140	3	0	0	2.8	0	0	↓	↓
26	21A	Isoform 1 of Syntaxin-binding protein 1	IPI00205372	68	70	12	10	14	21	17	27	↓	↓
27	8C	Isoform Mitochondrial of Fumarate hydratase, mitochondrial	IPI00231611	54	50	8	2	8	30	7.5	30	↓	-
28	6C	Macrophage migration inhibitory factor	IPI00230907	12	12	4	1	2	50	7.8	14	↓	↓
29	14D	nitrilase homolog 1 isoform a	IPI00337227	36	28	4	1	5	13	2.8	16	↓	↑
30	8D	Peptidyl-prolyl cis-trans isomerase A	IPI00387771	18	18	8	6	10	52	32	52	↓	-
31	16D	Peptidyl-prolyl cis-trans isomerase B	IPI00213644	24	23	4	0	7	22	3.3	39	↓	↑
32	17A	Proteasome subunit alpha type-3	IPI00476178	28	25	8	5	9	27	17	35	↓	↑
33	17A	Proteasome subunit alpha type-4	IPI00231046	29	25	6	6	8	23	23	36	↓	↑
34	8D	Protein (Peptidyl-prolyl cis/trans isomerase) NIMA-interacting 1 (Predicted), isoform CRA_a	IPI00870306	18	18	6	3	6	52	26	52	↓	-
35	6B	Protein DJ-1	IPI00212523	20	23	9	4	5	45	24	38	↓	↓
36	8D	Stathmin	IPI00231697	17	18	9	6	10	45	39	51	↓	-
37	5B	Superoxide dismutase [Mn], mitochondrial	IPI00211593	25	16	2	0	0	13	0	0	↓	↓
	6B	Superoxide dismutase [Mn], mitochondrial	IPI00211593	25	23	7	5	7	24	24	39	↓	↓
38	6A	Triosphosphate isomerase	IPI00231767	27	27	17	17	18	74	82	86	↓	↓
	6B	Triosphosphate isomerase	IPI00231767	27	23	9	2	4	46	9.2	42	↓	↓
39	14D	Ubiquitin thioesterase OTUB1	IPI00371462	31	28	6	5	9	27	23	44	↓	↑
40	14B	Ubiquitin-like modifier-activating enzyme 1	IPI00368347	118	140	16	13	11	16	13	13	↓	↓
41	10D	V-type proton ATPase subunit E 1	IPI00400615	26	32	11	9	12	41	34	42	↓	↑
	14D	V-type proton ATPase subunit E 1	IPI00400615	26	28	6	5	8	22	15	27	↓	↑
42	14D	ZH14 protein	IPI00364093	27	28	7	3	7	25	10	29	↓	↑
