# Supplementary material for: Neuroproteomics and Systems Biology Approach to Identify Temporal Biomarker Changes Post Experimental Traumatic Brain Injury in Rats
Source: Front Neurol. 2016 Nov 22;7:198. doi: 10.3389/fneur.2016.00198 (PMC5118702; doi:10.3389/fneur.2016.00198)
Supplement: Supplementary file 3 [file Table_3.XLSX]

## Sheet: Sheet1
Supplementary Table 3. Altered differential protein spots at 1-day post-CCI. A total of 63 altered differential protein spots were identified with fold change greater than 1.5 (21 upregulated alone, 38 downregulated alone, and 4 up- and downregulated at the same time).
#	Band	Identified Proteins	Accession no.	Calc. M.W. (kDa)	Gel M.W. (kDa)	No. of Unique Peptides		% Sequence Coverage		Gel band densitometry
						Control	Day 1	Control	Day 1	Day1/ConDirection
Proteins that are upregulated alone
1	16B	Serum albumin	IPI00191737	69	55	29	37	53	63	↑
2	7B	Ba1-667	IPI00196656	107	75	37	38	38	40	↑
3	20B	Protein disulfide-isomerase	IPI00198887	57	55	11	12	20	27	↑
4	14A	Alpha-1-inhibitor 3	IPI00201262	164	220	20	29	20	28	↑
	15A	Alpha-1-inhibitor 3	IPI00201262	164	250	27	41	22	32	↑
	16A	Alpha-1-inhibitor 3	IPI00201262	164	145	18	21	12	14	↑
5	9B	Elongation factor 2	IPI00203214	95	87	39	34	48	40	↑
	10C	Elongation factor 2	IPI00203214	95	85	31	31	40	38	↑
6	12C	Isoform 2 of Dihydropyrimidinase-related protein 3	IPI00203250	74	55	7	12	18	35	↑
7	9B	Cytoplasmic aconitate hydratase	IPI00207003	98	87	5	4	9	6.3	↑
8	3A	Zero beta-1 globin	IPI00207146	16	13	2	3	30	41	↑
9	16C	Protein kinase C and casein kinase substrate in neurons protein 1	IPI00208245	50	40	0	7	0	23	↑
10	10B	Complement inhibitory factor H	IPI00208659	140	150	5	13	4.6	13	↑
11	15A	Isoform 1 of Murinoglobulin-1	IPI00212666	165	250	9	13	14	22	↑
	16A	Isoform 1 of Murinoglobulin-1	IPI00212666	165	145	5	7	7.4	9.3	↑
12	12C	WD repeat-containing protein 1	IPI00215349	66	55	1	3	1.5	5.4	↑
13	3A	Peptidyl-prolyl cis-trans isomerase FKBP1A	IPI00231434	12	13	1	4	13	42	↑
14	22A	Brain acid soluble protein 1	IPI00231651	22	80	3	7	27	62	↑
15	12C	Isoform M1 of Pyruvate kinase isozymes M1/M2	IPI00231929	58	55	7	12	16	30	↑
16	15B	Gamma-enolase	IPI00326412	47	45	11	13	35	48	↑
	16C	Gamma-enolase	IPI00326412	47	40	11	12	43	45	↑
17	12C	Dihydropyrimidinase-related protein 5	IPI00331981	62	55	1	8	2	18	↑
18	8A	Vinculin	IPI00365286	117	75	36	40	45	48	↑
19	10C	GMP synthase [glutamine-hydrolyzing]	IPI00372214	77	85	1	2	1.6	3	↑
20	15B	Creatine kinase B-type	IPI00470288	43	45	8	11	27	39	↑
	16C	Creatine kinase B-type	IPI00470288	43	40	17	21	51	61	↑
21	10A	Complement C3	IPI00480639	186	200	37	55	27	38	↑
	10B	Complement C3 (Fragment)	IPI00480639	186	150	7	45	5.5	30	↑
	12A	Complement C3 (Fragment)	IPI00480639	186	200	22	43	15	28	↑
Proteins that are downregulated alone
1	16D	chromobox homolog 3	IPI00189523	21	23	1	0	6	0	↓
2	20C	Calreticulin	IPI00191728	48	52	6	7	23	26	↓
3	14B	1-phosphatidylinositol-4,5-bisphosphate phosphodiesterase beta-1	IPI00192534	138	140	25	20	21	18	↓
4	17A	14-3-3 protein theta	IPI00196661	28	25	3	3	20	18	↓
5	9A	Hexokinase-2	IPI00201057	103	90	3	1	9.3	7.1	↓
6	9A	Hexokinase-1	IPI00202543	102	90	25	22	28	27	↓
7	21A	Isoform 1 of Syntaxin-binding protein 1	IPI00205372	68	70	12	10	21	17	↓
8	14B	Isoform 1 of Neurofascin	IPI00206666	138	140	3	0	2.8	0	↓
9	20A	Heat shock protein HSP 90-alpha	IPI00210566	85	80	28	27	35	34	↓
10	5B	Superoxide dismutase [Mn], mitochondrial	IPI00211593	25	16	2	0	13	0	↓
	6B	Superoxide dismutase [Mn], mitochondrial	IPI00211593	25	23	7	5	24	24	↓
11	6B	Protein DJ-1	IPI00212523	20	23	9	4	45	24	↓
12	16D	Peptidyl-prolyl cis-trans isomerase B	IPI00213644	24	23	4	0	22	3.3	↓
13	9C	ADP-ribosylation factor 2	IPI00213677	21	20	5	4	27	27	↓
14	9C	Diphosphoinositol polyphosphate phosphohydrolase 1	IPI00215583	19	20	3	3	26	26	↓
15	17A	14-3-3 protein gamma	IPI00230835	28	25	4	2	33	14	↓
16	6C	Macrophage migration inhibitory factor	IPI00230907	12	12	4	1	50	7.8	↓
17	17A	Proteasome subunit alpha type-4	IPI00231046	29	25	6	6	23	23	↓
18	6A	Gluthathione S-transferase (Fragment)	IPI00231150	26	27	6	4	27	21	↓
19	8C	Isoform Mitochondrial of Fumarate hydratase, mitochondrial	IPI00231611	54	50	8	2	30	7.5	↓
20	6A	Gluthathione S-transferase Mu1	IPI00231639	26	27	7	5	32	25	↓
21	17A	14-3-3 protein eta	IPI00231677	28	25	7	5	42	23	↓
22	8D	Stathmin	IPI00231697	17	18	9	6	45	39	↓
23	6A	Triosphosphate isomerase	IPI00231767	27	27	17	17	74	82	↓
	6B	Triosphosphate isomerase	IPI00231767	27	23	9	2	46	9.2	↓
24	20D	Calmodulin	IPI00231955	17	16	5	6	37	43	↓
25	17A	14-3-3 protein zeta/delta	IPI00324893	28	25	11	7	50	34	↓
26	8D	Cofilin-1	IPI00327144	19	18	7	6	47	42	↓
27	14D	nitrilase homolog 1 isoform a	IPI00337227	36	28	4	1	13	2.8	↓
28	14D	ZH14 protein	IPI00364093	27	28	7	3	25	10	↓
29	14B	Ubiquitin-like modifier-activating enzyme 1	IPI00368347	118	140	16	13	16	13	↓
30	14D	Ubiquitin thioesterase OTUB1	IPI00371462	31	28	6	5	27	23	↓
31	9C	Arpc4 protein	IPI00372040	20	20	4	2	23	13	↓
32	10D	V-type proton ATPase subunit E 1	IPI00400615	26	32	11	9	41	34	↓
	14D	V-type proton ATPase subunit E 1	IPI00400615	26	28	6	5	22	15	↓
33	5A	Aconitate hydratase, mitochondrial	IPI00421539	85	85	29	22	45	31	↓
	7A	Aconitate hydratase, mitochondrial	IPI00421539	85	85	28	23	42	33	↓
34	20A	Heat shock protein HSP 90-beta	IPI00471584	83	80	10	10	27	24	↓
35	17A	Proteasome subunit alpha type-3	IPI00476178	28	25	8	5	27	17	↓
36	9C	dual specificity phosphatase 3	IPI00568511	23	20	6	2	39	14	↓
37	10D	Carbonyl reductase 3	IPI00764033	31	32	12	10	51	35	↓
38	8D	Protein (Peptidyl-prolyl cis/trans isomerase) NIMA-interacting 1 (Predicted), isoform CRA_a	IPI00870306	18	18	6	3	52	26	↓
Proteins that are up- and downregulated at the same time
1	12B	Heat shock cognate 71 kDa protein	IPI00208205	71	80	10	10	22	21	↑
	21A	Heat shock cognate 71 kDa protein	IPI00208205	71	70	21	15	41	32	↓
2	4A	Peptidyl-prolyl cis-trans isomerase A	IPI00387771	18	17	5	7	27	32	↑
	8D	Peptidyl-prolyl cis-trans isomerase A	IPI00387771	18	18	8	6	52	32	↓
3	15B	Alpha-enolase	IPI00464815	47	45	6	7	18	25	↑
	8C	Alpha-enolase	IPI00464815	47	50	22	20	62	62	↓
4	11B	Dihydropyrimidinase-related protein 2	IPI00870112	62	55	10	18	38	45	↑
	12C	Dihydropyrimidinase-related protein 2	IPI00870112	62	55	16	18	36	48	↑
	11A	Dihydropyrimidinase-related protein 2	IPI00870112	62	115	15	18	38	45	↓
	14C	Dihydropyrimidinase-related protein 2	IPI00870112	62	60	20	18	46	45	↓
