# Supplementary material for: Neuroproteomics and Systems Biology Approach to Identify Temporal Biomarker Changes Post Experimental Traumatic Brain Injury in Rats
Source: Front Neurol. 2016 Nov 22;7:198. doi: 10.3389/fneur.2016.00198 (PMC5118702; doi:10.3389/fneur.2016.00198)
Supplement: Supplementary file 4 [file Table_4.XLSX]

## Sheet: Sheet1
Supplementary Table 4. Altered differential protein spots at 7-days post-CCI. A total of 56 altered differential protein spots were identified with fold change greater than 1.5 (41 upregulated alone, 13 downregulated alone, and 2 up- and downregulated at the same time).
#	Band	Identified Proteins	Accession no.	Calc. M.W. (kDa)	Gel M.W. (kDa)	No. of Unique Peptides		% Sequence Coverage		Gel band densitometry
						Control	Day 7	Control	Day 7	Day7/ConDirection
Proteins that are upregulated alone
1	17A	14-3-3 protein eta	IPI00231677	28	25	7	11	42	59	↑
2	17A	14-3-3 protein gamma	IPI00230835	28	25	4	9	33	55	↑
3	17A	14-3-3 protein theta	IPI00196661	28	25	3	9	20	52	↑
4	17A	14-3-3 protein zeta/delta	IPI00324893	28	25	11	11	50	59	↑
5	9C	ADP-ribosylation factor 2	IPI00213677	21	20	5	10	27	49	↑
6	14A	Alpha-1-inhibitor 3	IPI00201262	164	220	20	32	20	26	↑
	16A	Alpha-1-inhibitor 3	IPI00201262	164	145	18	27	12	20	↑
7	12D	Annexin A5	IPI00471889	36	29	15	17	48	60	↑
8	9C	Arpc4 protein	IPI00372040	20	20	4	4	23	23	↑
9	7B	Ba1-667	IPI00196656	107	75	37	37	38	37	↑
10	22A	Brain acid soluble protein 1	IPI00231651	22	80	3	5	27	56	↑
11	10D	Carbonyl reductase 3	IPI00764033	31	32	12	13	51	57	↑
12	16D	chromobox homolog 3	IPI00189523	21	23	1	4	6	20	↑
13	10A	Complement C3	IPI00480639	186	200	37	43	27	31	↑
	12A	Complement C3 (Fragment)	IPI00480639	186	200	22	39	15	26	↑
14	16C	Creatine kinase B-type	IPI00470288	43	40	17	17	51	56	↑
15	9B	Cytoplasmic aconitate hydratase	IPI00207003	98	87	5	6	9	12	↑
16	12C	Dihydropyrimidinase-related protein 5	IPI00331981	62	55	1	4	2	8.5	↑
17	9C	Diphosphoinositol polyphosphate phosphohydrolase 1	IPI00215583	19	20	3	5	26	36	↑
18	9C	dual specificity phosphatase 3	IPI00568511	23	20	6	8	39	52	↑
19	9B	Elongation factor 2	IPI00203214	95	87	39	41	48	50	↑
	10C	Elongation factor 2	IPI00203214	95	85	31	34	40	40	↑
20	16C	Gamma-enolase	IPI00326412	47	40	11	14	43	53	↑
21	10C	GMP synthase [glutamine-hydrolyzing]	IPI00372214	77	85	1	2	1.6	3.5	↑
22	20A	Heat shock protein HSP 90-alpha	IPI00210566	85	80	28	31	35	38	↑
23	20A	Heat shock protein HSP 90-beta	IPI00471584	83	80	10	13	27	27	↑
24	9A	Hexokinase-1	IPI00202543	102	90	25	29	28	24	↑
25	9A	Hexokinase-2	IPI00201057	103	90	3	3	9.3	9.5	↑
26	16A	Isoform 1 of Murinoglobulin-1	IPI00212666	165	145	5	5	7.4	9.5	↑
27	12C	Isoform 2 of Dihydropyrimidinase-related protein 3	IPI00203250	74	55	7	14	18	38	↑
28	12C	Isoform M1 of Pyruvate kinase isozymes M1/M2	IPI00231929	58	55	7	14	16	34	↑
29	12D	L-lactate dehydrogenase B chain	IPI00231783	37	29	12	12	34	39	↑
30	12D	Mu-crystallin homolog	IPI00214448	34	29	7	11	25	37	↑
31	14D	nitrilase homolog 1 isoform a	IPI00337227	36	28	4	5	13	16	↑
32	4A	Peptidyl-prolyl cis-trans isomerase A	IPI00387771	18	17	5	9	27	63	↑
33	16D	Peptidyl-prolyl cis-trans isomerase B	IPI00213644	24	23	4	7	22	39	↑
34	17A	Proteasome subunit alpha type-3	IPI00476178	28	25	8	9	27	35	↑
35	17A	Proteasome subunit alpha type-4	IPI00231046	29	25	6	8	23	36	↑
36	16C	Protein kinase C and casein kinase substrate in neurons protein 1	IPI00208245	50	40	0	0	0	0	↑
37	16B	Serum albumin	IPI00191737	69	55	29	32	53	53	↑
38	14D	Ubiquitin thioesterase OTUB1	IPI00371462	31	28	6	9	27	44	↑
39	10D	V-type proton ATPase subunit E 1	IPI00400615	26	32	11	12	41	42	↑
	14D	V-type proton ATPase subunit E 1	IPI00400615	26	28	6	8	22	27	↑
40	12C	WD repeat-containing protein 1	IPI00215349	66	55	1	3	1.5	5.4	↑
41	14D	ZH14 protein	IPI00364093	27	28	7	7	25	29	↑
Proteins that are downregulated alone
1	14B	1-phosphatidylinositol-4,5-bisphosphate phosphodiesterase beta-1	IPI00192534	138	140	25	27	21	24	↓
2	5A	Aconitate hydratase, mitochondrial	IPI00421539	85	85	29	24	45	38	↓
	7A	Aconitate hydratase, mitochondrial	IPI00421539	85	85	28	25	42	40	↓
3	20D	Calmodulin	IPI00231955	17	16	5	5	37	44	↓
4	20C	Calreticulin	IPI00191728	48	52	6	6	23	24	↓
5	6A	Gluthathione S-transferase (Fragment)	IPI00231150	26	27	6	7	27	27	↓
6	6A	Gluthathione S-transferase Mu1	IPI00231639	26	27	7	5	32	24	↓
7	14B	Isoform 1 of Neurofascin	IPI00206666	138	140	3	0	2.8	0	↓
8	21A	Isoform 1 of Syntaxin-binding protein 1	IPI00205372	68	70	12	14	21	27	↓
9	6C	Macrophage migration inhibitory factor	IPI00230907	12	12	4	2	50	14	↓
10	6B	Protein DJ-1	IPI00212523	20	23	9	5	45	38	↓
11	5B	Superoxide dismutase [Mn], mitochondrial	IPI00211593	25	16	2	0	13	0	↓
	6B	Superoxide dismutase [Mn], mitochondrial	IPI00211593	25	23	7	7	24	39	↓
12	6A	Triosphosphate isomerase	IPI00231767	27	27	17	18	74	86	↓
	6B	Triosphosphate isomerase	IPI00231767	27	23	9	4	46	42	↓
13	14B	Ubiquitin-like modifier-activating enzyme 1	IPI00368347	118	140	16	11	16	13	↓
Proteins that are up- and downregulated at the same time
1	12C	Dihydropyrimidinase-related protein 2	IPI00870112	62	55	16	23	36	58	↑
	14C	Dihydropyrimidinase-related protein 2	IPI00870112	62	60	20	19	46	44	↓
2	12B	Heat shock cognate 71 kDa protein	IPI00208205	71	80	10	12	22	28	↑
	21A	Heat shock cognate 71 kDa protein	IPI00208205	71	70	21	23	41	43	↓
